# Supplementary material for: Actions Speak Louder Than Words: Health Behaviours and the Literacy of Future Healthcare Professionals
Source: Healthcare (Basel). 2022 Sep 8;10(9):1723. doi: 10.3390/healthcare10091723 (PMC9498724; doi:10.3390/healthcare10091723)
Supplement: Supplementary file 1 [file healthcare-10-01723-s001.zip]

Archive with 1 entries (1 files):
- healthcare-1856643-supplementary.pdf
